# Supplementary material for: Human tauopathy-derived tau strains determine the substrates recruited for templated amplification
Source: Brain. 2021 Mar 9;144(8):2333–48. doi: 10.1093/brain/awab091 (PMC8418341; doi:10.1093/brain/awab091)
Supplement: awab091_Supplementary_Data [file awab091_supplementary_data.zip]

Archive with 3 entries (2 files):
- awab091-suppl_data/
- awab091-suppl_data/brain-2020-01854-File010.pdf
- awab091-suppl_data/brain-2020-01854-File011.pdf
